# Supplementary material for: Macrophage deletion of Noc4l triggers endosomal TLR4/TRIF signal and leads to insulin resistance
Source: Nat Commun. 2021 Oct 21;12:6121. doi: 10.1038/s41467-021-26408-3 (PMC8531303; doi:10.1038/s41467-021-26408-3)
Supplement: Supplementary file 4 — Source Data [file 41467_2021_26408_MOESM4_ESM.xlsx]

## Sheet: fig1
Fig1
Fig1a
		Heart	Brain	Liver	Lung	Kidney	Smal intestine	Colon	Muscle	WAT	BAT	Spleen	Thymus	Lymphaden	Testis
		0.099	0.099	0.099	1.54	0.456	0.885	0.21	0.049	1.156	0.389	0.687	0.099	0.897	1.156
		0.1234	0.0234	0.0934	1.35	0.536	0.7894	0.234	0.02434	1.21	0.412	0.675	0.0834	0.687	1.11
		0.1123	0.0123	0.1123	1.47	0.3564	0.897	0.187	0.1123	0.992	0.376	0.576	0.1123	0.6757	1.189
Fig1b		CD	HFD
		1	0.4471
		1.057	0.5512
		0.8608	0.318
		2.7804	0.2087
		1.5067	0.8017
Fig1c							CD	HFD
							1	0.495302
							0.793683	0.582129
							1.14046	0.692119
							0.965299	0.797753
								0.4866
Fig1d							WT	db/db
							1.32601	0.477527
							1.12565	0.574986
							0.91434	0.875633
Fig1e		lean	obesity
		1	0.5789
		1.428	0.3354
		1.234	0.7508
		1.142	0.2951
		1.061	0.5851
		1.695	0.6302
Fig1f		CTL	Lv	Lv-Noc4l
		1	0.649758	1.34921
		0.980585	1.132	1.22952
		0.972307	1.08088	2.49506
		0.998415	0.792393	2.32958
		1.44698	0.970897	1.38435
Fig1g		CTL	Lv	Lv-NOC4L
		1.21419	0.831274	1.63171
		1	1.22859	0.899843
		1.72309	0.621709	1.0734
		1.19416	0.319304	1.2195
		1.08143	0.42405	0.987156
Fig1h		HFD+Lv-Null					HFD+Lv-Noc4l					CD
	0	194.4	219.6	185.4	205.2	212.4	228.6	207	140.4	189	243	160.2	183.6	153	127.8	156.6
	15	365.4	520.2	363.6	421.2	466.2	513	468	336.6	358.2	516.6	336.6	307.8	291.6	257.4	304.2
	30	511.2	532.8	433.8	550.8	500.4	516.6	502.2	343.8	430.2	441	322.2	302.4	253.8	252	270
	60	525.6	491.4	406.8	514.8	480.6	439.2	455.4	288	399.6	414	212.4	239.4	201.6	192.6	241.2
	90	423	534.6	325.8	414	423	367.2	336.6	239.4	273.6	322.2	198	214.2	201.6	174.6	226.8
	120	365.4	352.8	302.4	325.8	360	356.4	316.8	192.6	255.6	291.6	187.2	214.2	187.2	172.8	194.4
Fig1i		HFD+Lv-Null					HFD+Lv-Noc4l					CD
	0	253.8	207	252	216	228.6	207	243	203.4	207	199.8	189	180	181.8	189	183.6
	15	199.8	165.6	162	158.4	194.4	147.6	226.8	135	151.2	210.6	120.6	88.2	82.8	108	142.2
	30	153	158.4	151.2	129.6	144	124.2	149.4	129.6	129.6	158.4	79.2	77.4	70.2	82.8	79.2
	60	135	135	149.4	115.2	135	95.4	131.4	111.6	106.2	122.4	66.6	66.6	73.8	68.4	61.2
	120	185.4	176.4	185.4	115.2	156.6	113.4	138.6	122.4	122.4	140.4	99	77.4	117	104.4	99
Fig1j	ewat				Fig1k				Fig1l
	CTL	Lv-null	Lv-Noc4l		CTL	Lv-null	Lv-Noc4l		CTL	Lv-null	Lv-Noc4l
	0.4898	2.0656	1.9887		0.1599	2.3576	0.6472		0.136	1.0411	0.6038
	2.3451	2.0025	1.671		0.9646	1.1808	0.837		0.8568	0.6503	0.6293
	0.3484	2.6797	1.8564		0.0759	2.0683	0.1623		0.0605	0.7534	0.1623
	0.4563	2.1345	1.647		0.164	2.2883	2.0327		0.1413	1.2348	0.7825
	0.7233	2.4034	1.9452		0.3368	1.8841	1.162		0.248	0.7508	0.6862

## Sheet: fig2
Fig2
Fig2b
		0h	4h	8h	16h	24h	32h
		1	1.022	0.8925	0.627	0.6833	0.4209
		0.9945	0.80507	0.9556	0.6064	0.51012	0.3031
		0.99568	0.87317	0.85623	0.62561	0.6551	0.44671
		0.93487	0.90164	0.98416	0.59065	0.6049	0.41114
		1.01354	1.19732	0.92214	0.61231	0.61134	0.38417
Fig2c		0	50	100	250	500
		1	0.889	0.6702	0.3604	0.1908
		0.7862	0.8726	0.5213	0.2286	0.1847
		0.9238	0.7943	0.6032	0.3543	0.16523
		0.8954	0.8643	0.5843	0.4521	0.15487
		1.0453	0.8043	0.5676	0.2323	0.19852
Fig2d								0h	2h	4h	8h	16h	24h
								1	0.946852	0.792633	0.694487	0.320292	0.187612
								0.941604	1.03285	0.701085	0.77764	0.363447	0.176499
								0.92576	1.00581	0.772285	0.697641	0.353558	0.190292
								1.03371	0.725597	0.703767	0.57808	0.255497	0.16482
								1.16363	0.673329	0.831329	0.511239	0.29065	0.171347
								0.94355	0.733306	0.77264	0.56196	0.257205	0.153369
Fig2e								0	1	10	100	1000	10000
								1.55	1.34	0.75	0.65	0.7	0.72
								1.4	1.28	0.68	0.63	0.6	0.6
								1.05	1.24	0.8	0.58	0.58	0.63
Fig2f								0	50	100	200	400	500
								0.93	0.9	0.9	0.65	0.47	0.45
								0.9	0.85	0.8	0.63	0.35	0.42
								0.84	0.78	0.95	0.4	0.4	0.4
Fig2g								0	2	4	8
								1	0.5	0.2	0.14
								1.23	0.42	0.15	0.15
								1.04	0.4	0.24	0.18

## Sheet: fig3
fig3
fig3a		Noc4Lfl/fl										Noc4lLKO
	0	0	0	0	0	0	0	0	0	0	0	0	0	0	0	0	0	0
	1	0.8	8.3	4.4	4.6	2.2	4.7	1.4	4.7	2.4	2.5	5.8	6.1	8.1	4.7	2.5	-0.7	5.9
	2	6.25	13.4921	3.94089	7.53138	9.56522	10.5932	5.7554	9.44882	3.65854	4.58333	9.0535	8.77862	11.3821	8.58369	3.87324	8.27338	8.30039
	3	14.5833	18.6508	10.8374	17.1548	17.3913	19.4915	10.7914	16.9291	9.34959	9.16667	12.7572	17.1756	17.0732	13.3047	11.2676	15.8273	16.6008
	4	11.25	18.254	12.8079	14.6443	16.087	18.6441	8.99281	16.5354	10.9756	13.75	17.284	21.7557	23.5772	21.8884	13.0282	18.3453	19.3676
	5	17.0833	25	15.7636	22.1757	15.2174	26.6949	12.9496	21.6535	15.0406	22.9167	22.6337	24.8092	29.2683	25.3219	16.1972	23.3813	18.5771
	6	19.1667	31.746	20.6897	28.8703	17.8261	33.4746	17.9856	27.1654	19.5122	26.6667	28.3951	27.4809	28.0488	32.618	21.1268	28.4173	22.1344
	7	22.9167	29.3651	22.6601	28.8703	17.3913	34.7458	16.9065	28.3465	21.1382	27.0833	28.8066	28.2443	34.1463	39.485	26.4084	32.3741	20.9486
	8	23.3333	34.5238	24.1379	38.0753	13.913	36.017	18.705	27.9528	22.3577	27.0833	35.3909	43.5115	46.3415	49.3562	36.9718	41.7266	27.2727
	9	20.8333	34.9206	27.0936	37.2385	26.087	37.7119	18.3453	29.9213	21.5447	30	41.9753	47.3282	52.8455	57.0816	42.9577	43.1655	29.6443
	10	26.25	39.6825	27.0936	39.749	36.5217	37.7119	19.7842	27.5591	27.2358	32.0833	39.0947	47.3282	50.813	53.6481	40.8451	38.8489	27.2727
	11	29.1667	46.0318	31.0345	47.2803	33.0435	48.3051	20.8633	29.1339	33.3333	32.9167	51.4403	53.4351	60.9756	59.6566	46.4789	46.0432	26.8775
	12	35.8333	48.8095	36.4532	51.8828	32.6087	52.9661	25.1799	32.6772	37.8049	35	54.7325	56.1069	66.2602	64.3777	53.5211	51.0791	28.4585
	13	35.8333	54.7619	35.9606	56.0669	33.913	57.2034	25.5396	29.9213	40.6504	31.6667	61.3169	67.5572	73.5772	71.6738	63.3803	56.8345	30.83
	14	39.5833	48.0159	38.9163	58.159	35.2174	61.4407	24.4604	33.8583	43.0894	35.8333	64.609	69.084	82.9268	87.9828	69.7183	57.9137	28.0632
fig3b		Noc4lfl/fl						Noc4lLKO
	CD	118	117.4	102.4	115.6	102.4	78.4	85.8	78.6	103.8	94.8	107.4	91.2
	HFD	113.6	93.8	170	153.2	106.4	153.2	179.2	214	171	180	221.4	196.2
fig3c	insulin			FFA			TG			CHOL
	Noc4lfl/fl	Noc4lLKO		Noc4lfl/fl	Noc4lLKO		Noc4lfl/fl	Noc4lLKO		Noc4lfl/fl	Noc4lLKO
	0.80476	3.63676		1.4	2.9		0.69	0.73		3.63	4.97
	1.08135	3.79407		1.7	3.5		0.74	1.13		3.37	3.44
	1.73116	1.95741		2.6	4.3		0.97	1.51		4.21	7.31
	2.2505	3.97036		1.6	2.2		0.77	1.44		4.17	8.98
	1.71525	3.83752		1.8	2		1.02	1.4		4.05	6.32
	0.804304	2.96194		2.4	2.6		0.8	1.08		3.49	6
fig3d GTT		Noc4lfl/fl											Noc4lLKO
	0	77.4	108	108	75.6	115.2	97.2	99	91.8	100.8	100.8	88.2	104.4	106.2	93.6	95.4	99	108	88.2
	30	241.2	268.2	320.4	212.4	405	333	343.8	327.6	378	198	135	392.4	343.8	383.4	370.8	405	376.2	342
	60	172.8	142.2	234	149.4	270	171	241.2	178.2	270	99	108	255.6	234	226.8	250.2	279	261	241.2
	90	72	99	154.8	131.4	237.6	144	207	135	237.6	77.4	109.8	183.6	176.4	160.2	160.2	203.4	160.2	156.6
	120	93.6	106.2	124.2	126	180	115.2	117	124.2	109.8	81	99	142.2	140.4	138.6	153	171	131.4	120.6
fig3d ITT		Noc4lfl/fl											Noc4lLKO
	0	167.4	198	127.8	126	147.6	111.6	136.8	135	135	100.8	113.4	153	82.8	140.4	108	239.4	115.2	201.6
	15	235.8	113.4	73.8	95.4	133.2	48.6	61.2	59.4	52.2	50.4	93.6	156.6	52.2	165.6	46.8	120.6	61.2	244.8
	30	180	82.8	32.4	37.8	61.2	27	37.8	37.8	34.2	27	30.6	120.6	37.8	129.6	25.2	97.2	32.4	201.6
	60	124.2	41.4	16.2	21.6	23.4	14.4	21.6	12.6	16.2	21.6	19.8	82.8	23.4	46.8	12.6	72	21.6	111.6
	120	45	106.2	36	27	27	68.4	72	21.6	27	32.4	23.4	88.2	25.2	82.8	18	108	27	91.8
fig3e GTT		Noc4lfl/fl											Noc4lLKO
	0	86.4	90	73.8	97.2	75.6	91.8	88.2	86.4	91.8	99	82.8	102.6	86.4	59.4	66.6	79.2	113.4	117	72	61.2	55.8	54
	30	363.6	365.4	379.8	363.6	421.2	367.2	376.2	388.8	378	363.6	372.6	477	401.4	444.6	538.2	531	480.6	351	356.4	531	529.2	536.4
	60	270	347.4	208.8	309.6	342	250.2	275.4	320.4	239.4	289.8	189	410.4	342	421.2	450	410.4	450	372.6	423	315	428.4	500.4
	90	133.2	228.6	131.4	171	144	140.4	162	279	118.8	113.4	165.6	259.2	239.4	329.4	351	219.6	401.4	282.6	360	153	250.2	471.6
	120	120.6	167.4	102.6	135	102.6	113.4	122.4	144	111.6	118.8	124.2	187.2	153	286.2	219.6	180	255.6	160.2	331.2	99	171	378
fig3e ITT		Noc4lfl/fl										Noc4lLKO
	0	210.6	203.4	288	214.2	228.6	203.4	185.4	181.8	307.8	230.4	246.6	255.6	203.4	270	257.4	293.4	284.4
	15	153	120.6	189	172.8	149.4	147.6	149.4	120.6	192.6	160.2	160.2	266.4	180	171	199.8	349.2	183.6
	30	82.8	75.6	129.6	117	104.4	93.6	77.4	79.2	131.4	106.2	102.6	147.6	79.2	122.4	158.4	223.2	108
	60	27	45	28.8	79.2	30.6	59.4	39.6	25.2	50.4	66.6	73.8	82.8	54	82.8	64.8	142.2	46.8
	120	84.6	102.6	48.6	104.4	41.4	124.2	79.2	21.6	111.6	104.4	79.2	133.2	57.6	93.6	73.8	124.2	99
fig3f								fig3g							fig3h
	WAT	Noc4lfl/fl			Noc4lLKO			muscle	Noc4lfl/fl			Noc4lLKO			liver	Noc4lfl/fl			Noc4lLKO
	PBS	0.0632957	0.0579835	0.0375482	0.0375454	0.0479725	0.0573278	PBS	0.0388381	0.0504269	0.0258746	0.0486922	0.0218356	0.0356458	PBS	0.746232	0.568	0.605845	0.496271	0.560424	0.402897
	INSULIN	0.852731	1.16763	1.25267	0.261468	0.554812	0.426485	INSULIN	0.854326	0.954725	1.20321	0.3075	0.43275	0.582352	INSULIN	1.10624	1.69387	0.686789	0.981575	0.800199	0.789678
			CD O2							CD CO2							CD EE
fig3i			Noc4Lfl/fl			Noc4LLKO				Noc4Lfl/fl			Noc4LLKO				Noc4Lfl/fl			Noc4LLKO
			24.25	22.7	27.29	20.78	21.06	24.03	21.67	25.42	21.82	25.15	17.24	16.86	19.25	18.28	178.33	163.41	194.57	144.76	145.59	166.14	151.48
			24.79	22.29	26.94	21.03	21.42	23.84	22.52	25.72	20.69	23.95	17.27	16.72	18.37	18.33	181.86	159.11	190.51	146.2	147.34	163.52	156.24
			25.27	21.89	25.97	21.23	21.34	24.3	23.4	26.11	19.7	21.84	17.13	16.59	18.43	19.01	185.1	155.18	181.41	147.04	146.69	166.19	162.28
			24.29	21.89	26.75	20.39	22.03	25.49	24.42	25.1	19.15	21.76	15.47	16.64	18.82	19.21	177.93	154.21	185.6	139.49	150.54	173.39	168.27
			23.12	23.41	28.07	20.41	21.15	26.97	24.29	23.46	19.77	22.14	14.81	15.16	19.91	18.83	168.67	163.71	193.48	138.4	143.12	183.48	166.83
			23.09	23.74	28.6	21.78	21.39	27.29	24.53	22.85	19.25	21.84	15.39	14.34	19.51	18.2	167.4	164.58	195.86	146.94	142.95	184.51	167.03
			23.33	25.47	28.37	23.25	21.23	25.61	24.29	22.45	19.89	20.42	16.83	14.03	17.93	17.94	167.95	175.24	192.04	157.61	141.54	172.48	165.28
			24.93	25.86	28.06	23.61	22.23	25.22	25.76	23.24	19.81	19.7	16.99	14.2	16.97	18.98	178.2	177.17	189.08	159.86	147.27	168.64	175.2
			25.4	26.41	28.65	22.6	22.29	25.59	25.98	22.85	19.63	19.95	15.9	13.71	16.94	18.8	180.09	179.89	192.76	152.34	146.77	170.65	176.12
			24.56	26.6	28.84	22.91	21.67	25.28	24.82	21.66	19.56	20.1	16.21	13.29	17.02	17.57	173.33	180.86	194.1	154.64	142.64	169.04	167.51
			24.3	26.65	28.07	22.94	21.96	23.76	23.58	21.22	19.91	19.84	16.27	13.7	16.27	16.8	171.16	181.74	189.44	154.93	144.97	159.42	159.34
			24.15	25.94	26.39	23.5	22.2	23.64	24.48	20.66	19.58	19.01	16.51	13.56	15.97	17.54	169.32	177.26	178.66	158.38	146	158.24	165.64
			24.22	24.9	26.16	23	20.92	23.49	24.65	20.41	18.4	18.8	16.04	12.34	16.09	18.12	169.23	169.49	177.03	154.82	136.83	157.57	167.53
			25.25	23.33	26.65	23.32	20.2	23.94	24.72	21.32	16.76	18.88	16.54	11.95	16.82	18.33	176.55	157.85	179.91	157.41	132.21	161.35	168.3
			25.11	22.94	25.45	24.2	20.36	23.49	23.26	21.76	16.6	17.61	17.88	12.58	17.03	17.18	176.59	155.51	171.03	164.68	134.17	159.28	158.3
			23.41	23.17	23.6	24.37	19.88	23	22.58	20.37	17.83	16.33	17.95	12.39	16.75	16.52	164.74	158.93	158.59	165.75	131.2	156.05	153.37
			23.07	24.83	23.51	24.06	20.02	23.28	24.62	19.6	20.02	16.85	17.35	12.11	16.64	18.11	161.54	171.93	159.09	162.96	131.45	157.44	167.37
			23.11	24.97	23.48	24.22	20.8	23.61	26.34	19.03	20.19	16.71	17.49	12.47	16.69	19.68	160.67	172.98	158.6	164.05	136.38	159.34	179.61
			23.7	23.85	23.71	24.11	21.76	23.67	25.11	19.75	19.1	16.62	17.92	13.93	16.81	18.63	165.2	164.88	159.75	164.26	144.25	159.83	170.98
			23.48	23.22	24.32	24.54	21.76	22.05	24.27	20.37	18.84	17.44	18.47	14.59	15.68	18.09	165.13	160.98	164.51	167.57	145.41	148.97	165.44
			22.08	22.93	24.11	23.94	22.93	21.74	24.93	19.23	18.75	17.96	17.38	15.66	15.05	18.43	155.4	159.22	164.29	162.33	153.74	146.15	169.63
			21.2	24.02	23.38	22.76	23.3	21.9	26.07	17.93	20	17.96	16.01	16.25	15.07	19.49	148.29	167.4	160.26	153.39	156.83	147.07	177.79
			22.42	24.87	24.11	22.77	25.15	23.24	25.76	18.91	20.28	18.33	16.07	18.37	16.36	19.76	156.7	172.56	164.93	153.61	170.76	156.69	176.57
			24.03	24.47	23.98	23.08	27.12	24.54	25.18	20.54	19.01	17.72	16.45	20.92	17.98	19.85	168.49	168.15	163.2	156	186.05	166.74	173.54
			24.91	24.28	24.37	23.81	27.71	25.34	24.63	21.57	18.16	17.74	17.47	22.37	19.09	19.74	175.12	165.59	165.29	161.82	191.88	173.04	170.32
			23.73	24.11	25.31	24.85	28.07	25.47	25.37	20.54	17.76	18.54	18.73	23.29	19.75	20.8	166.82	163.94	171.89	169.78	195.5	174.96	176.31
			23.11	25.25	24.73	25.27	28.97	27	26.64	19.5	19.2	18.62	19.6	24.42	21.56	22.55	161.53	172.75	168.91	173.63	202.46	186.61	186.37
			23.61	26.69	24.7	26.36	29.44	28.23	26.52	19.95	21.04	18.55	21.39	25.65	23.46	23.29	165.11	183.91	168.59	182.75	207.19	196.71	186.99
			23.24	25.89	25.38	27.56	30.23	29.7	26.34	19.78	20.71	19.51	23.11	26.88	25.44	23.77	162.77	178.97	173.98	192.41	213.74	208.32	186.86
			22.87	24.99	24.82	28.38	28.97	30.15	27.41	19.78	20.52	19.82	24.5	25.98	26.63	25.06	160.74	173.67	171.49	199.37	205.24	212.86	195.03
			21.89	25.35	25.53	28.41	27.77	31.41	28.04	19.26	21.75	21.37	24.84	24.77	28.01	25.27	154.44	177.87	178.18	200.14	196.5	222.26	198.88
			21.2	26.15	26.06	27.65	27.68	32.38	27.2	19.13	23.46	22.82	24.7	25.08	29.3	24.23	150.39	185.27	183.58	195.71	196.52	229.9	192.44
			21.89	27.14	26.06	27.15	27.65	32.97	27.38	20.36	25.7	24.21	24.73	25.36	30.18	24.72	156.39	194.67	186.08	193.06	196.84	234.63	194.29
			22.47	27.57	26.7	26.33	28.45	33.3	27.47	21.69	26.84	25.59	24.43	26.52	30.44	24.26	161.88	199.05	192.1	188	203.36	236.92	193.94
			23.04	26.38	27.5	24.82	28.58	31.83	26.27	23.46	26.77	27.59	23	26.94	29.37	23.38	168.17	192.38	200.01	177.19	204.81	226.98	185.77
			25.43	27.74	28.79	24.05	28.59	30.23	25.39	26.43	28.37	29.01	22.37	27.13	27.8	22.24	186.6	202.76	209.63	171.77	205.23	215.38	178.94
			26.7	28.66	30.2	23.7	29.87	28.43	23.65	28.32	29.93	31.07	21.81	28.33	26.18	21	196.93	210.54	221.02	168.9	214.34	202.61	167.18
			28.45	29.75	31.24	24.06	29.48	27.81	24.25	30.49	31.04	32.03	22.88	28.59	25.98	22.09	210.42	218.51	228.44	172.77	212.69	198.92	172.38
			30.46	30.57	32.3	24.47	28.31	25.89	24.5	33.26	32.46	33.61	23.3	27.32	24.3	22.91	226.34	225.52	237.07	175.76	204.02	185.33	175.21
			31.37	30.85	32.58	23.8	26.42	23.39	22.77	34.61	32.77	33.51	22.65	25.59	22.35	21.58	233.72	227.57	238.42	170.88	190.52	168.15	163.37
			33.23	31.35	33.19	23.24	24.13	21.92	21.84	36.77	33.51	34.18	22.38	23.46	21.09	21.09	247.78	231.67	242.99	167.35	174.15	157.82	157.38
			34.2	32.54	33.09	23.27	22.73	22.82	22.09	38	34.87	34.15	22.79	22.21	22.02	21.55	255.32	240.62	242.34	168.24	164.24	164.42	159.6
			34.96	32.18	33.12	24.12	20.95	24.26	21.76	39.03	34.57	34.18	24.12	20.45	23.91	21.79	261.3	238.1	242.6	175.32	151.38	175.7	158.24
			35.33	32.15	32.97	24.12	19.12	26.34	22.55	39.58	34.31	33.87	24.81	19.02	26.13	22.48	264.32	237.44	241.22	176.52	138.78	191.07	163.77
			34.17	31.04	32.03	24.39	20.2	26.37	22.45	38.64	33.76	33.4	25.23	20.03	26.33	22.4	256.28	230.35	235.19	178.75	146.55	191.57	163.05
			34.12	29.75	31.19	23.44	20.49	26.57	21.61	38.51	32.16	31.99	24.67	20.67	26.66	21.85	255.78	220.52	228.12	172.51	149.2	193.27	157.5
			33.56	27.67	29.68	24.53	22.26	26.79	21.76	37.98	30.29	30.49	25.93	22.4	26.31	21.58	251.79	205.79	217.15	180.74	162.05	193.86	157.85
			32.32	27	29.33	25.69	22.98	26.03	21.76	36.82	29.81	29.87	26.91	22.87	25.35	21.39	242.82	201.2	214.08	188.87	166.77	187.96	157.47
			30.73	27.33	29.31	25.72	22.4	25.61	22.43	34.96	29.79	29.14	27.14	22.29	24.62	21.6	230.86	202.97	212.71	189.51	162.59	184.38	161.55
			29.85	25.53	28.23	24.39	23.19	25.38	22.76	34.02	27.73	27.88	25.48	23.16	23.99	21.55	224.37	189.41	204.57	179.14	168.48	181.99	163.3
			27.96	23.85	28.02	23.39	23.21	24.32	20.99	32.03	26.22	27.31	23.81	22.7	22.83	19.67	210.42	177.48	202.41	170.76	167.77	174.1	150.2
			26.35	24.49	27.01	23.46	21.71	22.23	18.95	29.53	25.91	25.06	22.96	20.91	20.57	17.62	197.12	180.47	192.87	169.59	156.39	158.63	135.36
			24.76	23.74	26.73	23.33	20.52	21.92	20.42	27.04	24.3	23.98	22.21	18.96	19.31	17.75	183.98	173.55	189.41	167.57	146.34	154.67	143.69
			23.65	24.59	27.34	22.69	19.24	22.23	20.54	25.7	24.59	24.09	21.28	17.48	19.6	17.73	175.5	178.71	192.95	162.43	136.69	156.9	144.35
			HFD O2							HFD CO2							HFD EE
fig3j			Noc4Lfl/fl			Noc4LLKO				Noc4Lfl/fl			Noc4LLKO				Noc4Lfl/fl			Noc4LLKO
			31.35	32.67	29.06	31.21	27.7	31.06	27.07	30.32	31.37	27.29	30.58	27.56	31.08	27.36	226.02	235.14	208.06	225.73	201.05	225.81	197.24
			31.58	34.06	29.25	32.42	27.93	32.06	25.99	30.72	32.76	27.39	31.76	27.71	31.73	25.96	228.01	245.27	209.28	234.5	202.6	232.44	188.84
			30.47	35.49	29.75	32.92	28.06	32.58	24.73	29.51	34.43	27.81	32.07	28.06	32.55	25.53	219.74	256.01	212.75	237.73	203.9	236.73	181.19
			28.58	34.91	28.13	33.31	29.98	34.26	26.31	27.52	34.29	27.32	32.13	29.13	32.57	25.39	205.83	252.59	203.02	239.99	216.4	246	189.59
			29.27	33.29	29.33	33.14	30.6	34.21	27.6	28.19	31.95	27.39	32.73	30.56	32.99	26.9	210.77	239.61	209.74	240.09	222.33	246.47	199.36
			29.68	30.17	27.85	31.97	29.88	35.24	27.38	29.28	29.55	27.15	31.53	29.75	34.06	26.9	215.02	218.15	201.16	231.55	216.92	253.99	198.08
			29.65	31.67	27.82	32.13	29.65	35.4	30.17	29.47	31.18	27.15	31.42	28.45	32.8	27.77	215.18	229.3	201	232.29	213.33	252.63	215.06
			28.89	33.1	27.56	31.31	28.33	31.89	28.86	28.56	32.72	26.75	31.34	28.14	30.33	27.29	209.37	239.87	198.9	227.59	205.54	228.97	206.96
			29.55	31.16	26.91	30.04	28.06	29.57	28.91	29.12	31.15	26.38	30.08	27.85	28.4	27.96	213.98	226.48	194.6	218.37	203.55	212.89	208.44
			31.52	29.85	26.91	31.06	28.78	28.65	29.88	30.97	29.21	25.94	31.51	28.3	27.1	28.07	228.15	215.79	193.84	226.56	208.32	205.47	213.92
			32.32	30.76	28.03	31.07	28.29	27.61	29.77	31.57	29.49	25.97	31.67	28.21	27.18	28.89	233.6	221.34	200.11	226.88	205.44	199.87	214.75
			30.77	31.76	27.19	31.03	27.18	28.55	28.79	30.58	31.07	25.57	31.45	26.56	27.98	28.07	223.27	229.6	194.73	226.25	196.39	206.52	207.94
			29.21	31.62	28.02	30.34	26.2	28.68	27.49	29.24	31.64	26.91	30.36	25.42	28.09	26.65	212.32	229.82	201.7	220.52	189.01	207.41	198.3
			29.25	30.13	26.85	30.1	25.44	29.08	25.84	29.44	30.38	25.74	30.63	25.14	29.21	25.65	212.9	219.38	193.19	219.68	184.36	211.57	187.45
			29.78	28.79	25.28	31.76	25.92	30.02	26.49	29.95	29.12	24.51	32.31	25.15	29.84	25.86	216.69	209.83	182.4	231.85	187.02	217.88	191.42
			29.64	29.88	26.51	31.34	26.5	32.29	26.86	29.55	30.01	25.51	32.05	25.86	32.25	26.09	215.23	217.33	190.87	229.01	191.47	234.63	193.86
			27.71	30.67	27.02	30.07	26.19	34.87	27.19	27.56	31.09	26.32	30.52	25.26	34.66	26.16	201.12	223.69	195.14	219.32	188.68	253.02	195.8
			27.26	30.44	26.71	30.66	24.99	35.08	25.91	27.09	30.99	26.61	31.4	24.53	35.46	25.75	197.85	222.18	193.92	224.13	180.81	255.65	188
			29.54	29.48	27.09	31.34	24.81	32.6	24.3	29.14	29.73	26.89	32.26	24.96	33.74	24.96	213.98	214.69	196.57	229.4	180.57	238.92	177.75
			30.29	31.18	27.85	32.49	25.76	32.09	25.07	29.75	30.64	27.01	33.29	25.18	32.15	24.87	219.2	225.65	200.91	237.53	186.2	233.33	181.82
			30.19	32.57	28.01	33.68	26.78	32.36	26.61	29.78	32.44	27.79	34.23	26.13	32.28	26.69	218.69	236.47	203.14	245.71	193.46	235.04	193.5
			30.19	32.97	28.66	32.99	28.1	32.35	28.52	29.61	32.5	27.98	33.55	27.57	32.18	29.05	218.42	238.73	207.08	240.75	203.25	234.82	208.2
			29.84	33.35	28.86	33.5	27.66	30.15	27.92	29.34	32.94	28.36	33.87	26.97	29.78	28.7	215.94	241.63	208.88	244.11	199.77	218.5	204.3
			30.51	32.57	28.33	34.22	27.46	28.77	28.09	30.01	32.24	27.69	34.75	27.07	28.39	29.12	220.86	236.12	204.81	249.64	198.92	208.39	205.98
			30.65	32.11	28.6	34.06	28.1	31.16	29.56	30.48	31.95	27.81	34.37	27.04	29.92	29.78	222.44	233.08	206.47	248.11	202.3	224.28	215.23
			29.64	32.97	30.05	34.15	29.36	33.07	30.76	29.62	33.12	29.37	34.3	27.71	31.37	30.42	215.39	239.9	217.18	248.41	210.42	237.37	222.95
			30.85	33.04	30.12	34.57	30.24	32.77	32.33	30.57	33.43	29.79	34.68	28.7	31.57	32.27	223.73	240.85	218.29	251.45	217.05	236	234.83
			32.35	33.65	31.13	35.8	30.68	33.38	33.95	32.01	33.81	30.56	35.75	28.94	32.23	33.89	234.5	244.85	225.24	260.12	219.88	240.55	246.61
			32.6	35.89	32.08	37.18	31.88	36.28	35.19	32.41	35.89	31.37	36.92	29.73	34.59	34.37	236.55	260.8	231.92	269.73	227.89	260.66	254.28
			32.75	36.94	32.26	38.65	32.83	39.16	37.42	32.94	37	31.78	38.35	30.76	37.61	36.45	238.39	268.57	233.62	280.36	234.91	281.81	270.22
			32.6	38.33	33.04	38.34	31.45	38.93	39.42	33.07	38.05	32.63	37.89	29.49	37.81	38.62	237.77	278.08	239.36	277.86	225.07	280.9	285.08
			33.77	41.88	34.48	39.3	31.11	37.83	40.65	34.07	41.36	33.9	38.58	29.27	37.06	39.75	245.96	303.49	249.54	284.36	222.83	273.58	293.84
			33.78	43.78	35.29	39.3	31.2	36.51	41.7	33.8	42.92	34.58	38.05	29.5	35.79	40.5	245.52	316.6	255.24	283.39	223.74	264.07	300.91
			34.58	45.12	35.69	38.97	30.86	37.67	41.55	34.6	44.07	34.61	37.76	29.57	36.66	39.98	251.34	326.1	257.49	281.07	221.99	271.96	299.14
			35.97	45.95	36.26	38.47	30.86	38.55	40.87	35.87	44.75	35.11	37.63	29.91	37.76	39	261.23	331.84	261.48	278.11	222.59	278.81	293.72
			37.49	47.23	37	37.81	29.33	37.64	38.41	37.16	46.13	36.05	36.97	28.72	37.44	37.06	271.83	341.29	267.22	273.33	212.1	273.22	276.78
			39.89	48.38	37.72	38.34	28.76	38.15	36.45	39.04	47.03	36.69	37.38	28.21	37.57	35.22	288.4	349.21	272.3	276.91	208.02	276.22	262.73
			42.58	48.47	38.7	39.16	28.99	39.13	35	41.2	47.17	37.4	38.27	28.55	38.38	33.89	307	349.93	278.93	283.02	209.92	283.06	252.37
			43.88	47.48	39.27	37.94	29.71	38.22	34.19	42.29	46.37	38.23	37.32	29.47	37.11	33.17	316.07	343.02	283.52	274.63	215.47	275.79	246.64
			45.05	45.39	39.3	37	29.72	38.45	32.1	43.23	44.47	38.43	36.9	29.58	37.06	31.32	324.2	328.27	284.08	268.7	215.73	276.98	231.95
			43.63	43.05	40.28	37.32	29.39	37.05	30.76	41.62	42.1	39.56	37.27	29.09	35.62	30.01	313.55	311.2	291.48	271.13	213.07	266.69	222.25
			42.48	42.86	41.97	36.14	29.27	36.12	31	40.04	41.91	41.17	35.87	28.84	34.32	30.35	304.4	309.81	303.58	262.24	211.91	259.32	224.18
			40.87	42.56	42.76	37.7	29.47	35.59	31.11	38.17	41.42	41.61	37.38	29.03	33.52	30.19	292.27	307.29	308.75	273.47	213.41	254.98	224.44
			39.46	41.73	41.4	35.99	29.31	33.02	31.24	37.1	41.02	40.35	36.14	29.05	31.5	30.66	282.57	302.04	299.01	261.84	212.52	237.25	226.01
			38.76	40.52	41.55	34.16	30.67	33.07	32.91	36.39	39.35	40.17	34.48	30.56	31.58	31.92	277.49	292.39	299.48	248.81	222.67	237.72	237.46
			38.73	39.11	42.39	34.34	31.67	34	31.52	36	37.59	40.54	34.53	31.36	32.13	30.08	276.59	281.55	304.79	249.93	229.62	243.77	226.47
			36.97	38.54	42.41	36.05	30.67	33.71	31.61	34.3	37.1	40.57	36.14	30.23	31.86	30.06	263.9	277.53	304.97	262.18	222.12	241.69	227.01
			35.98	39.26	41.38	34.5	29.97	35.57	31.07	33.57	38.17	39.57	34.39	29.58	33.95	29.75	257.25	283.38	297.51	250.58	217.1	255.7	223.48
			34.74	37.19	39.26	35.25	30.53	35.59	30.7	32.53	36.26	37.62	35.3	30.39	34.2	29.82	248.54	268.62	282.38	256.3	221.67	256.18	221.57
			34.25	35.18	37.19	34.52	31.51	34.94	31.61	31.8	33.78	35.32	34.42	30.74	32.47	29.5	244.58	253.14	266.98	250.68	227.64	249.51	226
			32.88	33.52	37.99	33.69	31.2	33.91	30.06	29.92	31.21	35.08	33.76	30.83	31.95	28.41	233.73	239.48	270.96	244.98	226.12	242.96	215.54
			29.59	30.91	36.4	34.95	30.6	32.9	28.48	27.28	29.89	34.76	34.53	29.55	30.18	26.54	210.98	222.84	261.67	253.23	220.54	234.31	203.55
			28.68	29.74	35.05	35.88	31	33.19	30.4	26.88	29.27	34.19	34.86	29.25	29.69	28.09	205.22	215.31	253.18	258.94	222.15	235.02	216.81
			28.92	30.2	33.24	35.01	31.92	35	30.27	27.59	29.9	32.17	33.61	29.29	30.63	27.82	207.83	218.95	239.68	251.99	227.34	246.57	215.65

## Sheet: fig4
fig4a	IL-6			TNFA
	Noc4lfl/fl	Noc4lLKO		Noc4lfl/fl	Noc4lLKO
	0	0		3.90612	9.88848
	16.7292	69.2381		7.0894	9.27044
	50.2349	162.758		3.8422	7.41632
	14.2307	165.776		7.71436	9.27044
	0	66.2395		7.71436	9.19014
	60.2059	59.7402		8.88502	11.5246
fig4b	WAT											liver
		Noc4lfl/fl				Noc4lLKO					Noc4lfl/fl				Noc4lLKO
	TNF	1	3.602	1.155	3.138	8.09	6.70948	8.853	4.909	TNF	1	0.857	1.199	2.44	0.7518	1.074	0.9751	2.025
	IL-6	1	1.495	1.13538	0.8449	2.095	2.9273	3.195	3.481	IL-6	1	0.3149	2.462	1.668	0.6679	0.7343	0.7185	3.584
	MCP-1	1	3.54661	1.96937	4.90264	9.1271	4.58767	16.1298	7.67314	MCP-1	1	1.17891	1.12621	1.39988	2.44038	2.10189	2.5547	1.80483
	F4/80	1	3.6601	1.21684	3.02056	5.80144	9.50412	13.0964	2.98908	F4/80	1	0.272677	0.317283	0.138366	0.14563	1	0.596922	0.331103
	CD68	1	4.90545	0.949455	3.13583	7.83822	4.40123	10.5775	5.40759	CD68	1	0.492056	0.399683	0.489101	0.251275	0.346187	0.821007	0.400272
fig4e	Noc4lfl/fl	Noc4lLKO
	0.4	1.9
	0.45	3.97
	1.28	2.25
	0.82	1.64
	0.88	2.84
	0.54	2.75
fig4f		IL-6								TNFa							MCP1								INOS
		Noc4lfl/fl			Noc4lLKO					Noc4lfl/fl			Noc4lLKO				Noc4lfl/fl			Noc4lLKO					Noc4lfl/fl			Noc4lLKO
	C	1	1.012	1.015	2.267	2.656	2.35		C	1	1.11957	0.836895	1.3686	1.53029	1.26595	C	1	1.053	0.876	2.727	2.199	2.034		C	1	0.9549	0.845	3.452	8.527	7.864
	LPS	133	136.1	134	238.173	307.7	279.2		LPS	401.944	385.096	391.458	786.703	681.866	878.006	LPS	4.178	4.123	4.023	8.687	9.324	7.37		LPS	38.78	32.57	23.49	37	52.01	44.46
fig4g									fig4h
		Noc4lfl/fl			Noc4lLKO					Noc4lfl/fl			Noc4lLKO
	C	20.8262	9.64109	10.6411	69.3885	38.8682	86.7748		C	87.474	38.465	54.6543	216.5	200.567	230.499
	LPS	1231.05	1251.08	1198.64	1806.37	1506.46	1842.78		LPS	2108.61	1202.42	3259.34	2582.7	2497.18	5184.22
fig4i	TNFa	Noc4lLKO+	Noc4lfl/fl+	Noc4lLKO-	Noc4lfl/fl-		IL6	Noc4lLKO+	Noc4lfl/fl+	Noc4lLKO-	Noc4lfl/fl-
		1.26275	1	0.00795	0.011573			0.683554	1	0.178138	0.060928
		2.51729	0.349977	0.012666	0.040996			2.01827	0.268171	0.234302	0.111395
		4.28273	1.50108	0.093193	0.025851			3.27843	1.21388	0.214292	0.119848
		1.20439	0.533557	0.011997	0.008864			0.833248	0.583667	0.167499	0.055329
		2.86682	0.40031	0.013068	0.037745			2.25215	0.327147	0.18701	0.100877
		3.46721	1.18198	0.079105	0.026077			1.84523	1.24017	0.169536	0.110528
fig4j		Arg1							Mgl2							Mrc1
		Noc4lfl/fl			Noc4lLKO				Noc4lfl/fl			Noc4lLKO				Noc4lfl/fl			Noc4lLKO
	C	1	5.477	1.785	0.7816	0.6795	0.3526		1	1.636	0.9782	1.505	1.773	1.64		1	1.194	0.947	0.2247	0.2678	0.187
	IL-4	5347	3500	4800	3096	2686	3014		57.26	34.76	30.95	31.36	32.16	24.15		3.796	4.514	4.734	3.501	3.92	4.2
fig4k		Noc4lfl/fl			Noc4lLKO
	C	1	0.9723	1.952	3.788	2.86	4.123
	PA	6.277	6.57	5.831	17.54	24.51	14.45
fig4l		Noc4lfl/fl			Noc4lLKO
	C	1	1.107	1.078	1.052	0.8903	1.182
	PA	0.7747	0.8593	0.6514	0.9016	1.131	0.9863
fig4m		Noc4lfl/fl			Noc4lLKO
	0	97.2	95.4	99	90	82.8	73.8	72	84.6	75.6
	30	160.2	167.4	153	235.8	180	187.2	225	225	212.4
	60	93.6	97.2	93.6	118.8	126	95.4	97.2	142.2	82.8
	90	70.2	73.8	73.8	84.6	52.2	72	81	70.2	70.2
	120	45	50.4	68.4	46.8	41.4	77.4	73.8	43.2	43.2
fig4n		Noc4lfl/fl				Noc4lLKO
	0	234	261	243	241.2	234	243	246.6	273.6
	15	153	120.6	269	172.8	181.8	198	234	237.6
	30	82.8	75.6	129.6	117	120.6	149.4	124.2	147.6
	60	50.4	39.6	79.2	59.4	115.2	111.6	100.8	81
	120	84.6	102.6	124.2	79.2	134.64	97.2	70.2	120.76

## Sheet: fig5
Fig5a
fig5b
	MYD88					TRAF6					P65
	C	0ng	30ng	60ng		C	0ng	30ng	60ng		C	0ng	30ng	60ng
	1.28034	4.88988	4.99324	5.39124		1.28034	7.07891	7.86661	5.71181		1.28034	77.7431	68.021	57.9974
	1.49776	4.52121	5.82154	4.80558		1.49776	7.07487	6.20926	5.66303		1.49776	72.2938	70.371	56.3192
	1.45284	4.27587	4.40128	4.68344		1.45284	5.76303	6.49895	5.85518		1.45284	70.5104	66.4973	58.548
fig5c									Noc4lfl/fl			Noc4lLKO
								0	0.0327	0.0528	0.0298	0.015	0.0368	0.0324
								5	0.0258	0.0436	0.03487	0.0526	0.0421	0.0463
								15	0.0649	0.0489	0.03962	0.0539	0.0753	0.0482
								30	0.3579	0.4623	0.2597	1.0411	1.5211	1.2793
								45	0.6797	0.8275	0.5892	2.6318	1.8675	1.5895
								60	0.5649	0.6591	0.2607	4.1125	3.5823	2.4857
fig5d	IFNb	Noc4lfl/fl			Noc4lLKO				CCL5	Noc4lfl/fl			Noc4lLKO
	C	0.241087	1.27376	0.252496	1	0.834208	1.86992		C	1	0.5842	0.7932	4.073	3.239	3.602
	LPS	107.301	110.519	176.221	228.906	178.507	362.586		LPS	1.237	1.445	1.331	5.898	7.565	6.549
fig5e	C	0	25	50	100	GFP		fig5f	C	0	25	50	100	GFP
	0.086884	1	1.04672	0.725032	0.45049	1.26956			0.439118	2.18583	1.97715	1.51206	1.53613	2.35467
	0.089094	0.950378	0.92371	0.692189	0.570227	0.88288			0.4744	2.67874	1.63085	1.23329	0.83179	1.98763
	0.140851	1.38942	1.14811	0.916828	0.629449	0.740527			0.807986	2.54629	1.75588	0.85688	0.950968	2.58764
	0.109699	1.14472	1.04775	0.695738	0.804458	1.34169			0.333119	2.23455	2.37158	0.46054	0.431499	2.56362
fig5g		WT			Noc4lLKO			Trif KO			Noc4l&Trif DKO
	NC	1	0.725474	0.577287	2.68225	2.94057	2.78461	0.700294	1.45242	0.412683	0.323447	0.35086	0.400734
	LPS	282.974	221.937	289.68	703.51	798.082	743.653	4.04962	8.07487	2.20407	6.64506	13.1101	9.50391
fig5h		WT			Noc4lLKO			Trif KO			Noc4l&Trif DKO
	NC	1.80055	2.08931	1.5468	0.682044	0.625152	1.14366	1.15903	1.34383	1.71866	1.5045	1.12945	1.63715
	LPS	24.1935	27.912	20.7182	40.8691	44.641	46.9767	2.47185	4.84196	8.28175	18.7599	14.858	9.52195
fig5i		WT			Noc4lLKO			Trif KO			Noc4l&Trif DKO
	NC	1	0.9441	1.098	1.352	1.243	1.419	0.5666	1.663	0.6907	0.4277	0.4072	0.7493
	LPS	28.28	26.04	25.81	39.57	41.12	37.53	1.845	0.543	0.8492	1.321	1.599	1.466
Fig5j
fig5p		Noc4lfl/fl			Noc4lLKO
	CTL	1	0.914536	1.50808	0.881154	2.30732	3.1602
	LPS	78.1759	148.363	93.2346	174.355	233.393	184.497
	D+LPS	53.8884	81.0295	58.8899	38.3761	62.8074	24.7055
fig5q		Noc4lfl/fl			Noc4lLKO
	CTL	21.376	12.5808	10.6569	89.3885	80.8682	68.7748
	LPS	463.734	473.904	490.12	540.967	553.061	568.177
	D+LPS	441.746	453.29	371.385	390.624	396.946	476.377

## Sheet: fig6
Fig6a						Fig6b					Fig6c
													Fig6h
						Fig6d
fig6f
	Noc4lfl/fl	Noc4lLKO	Noc4lLOE
	6	1	54
	12	2	26
	8	1	15
	8	3	16
	9	2	47
	17	1	100
	2	0	49
	2	0	38
	18	0	41
	7	0	49
	9	0	48
	12	0	61
	6	0
	12	1
		2
		0
		0
		0
		0
		0
		0
		0
		0
		0
		0

## Sheet: fig7
fig7a	NOC4L			CCL2			IL-6			CD69			MSR1			IL-1B
	Non-diabetic	Diabetic		Non-diabetic	Diabetic		Non-diabetic	Diabetic		Non-diabetic	Diabetic		Non-diabetic	Diabetic		Non-diabetic	Diabetic
	9.30279	4.82045		546.033	1953.67		20.0316	164.042		41.6005	178.011		21.3938	38.9611		8.95523	66.3519
	13.8968	0.593272		618.871	1929.35		20.1668	160.029		41.4471	121.892		0.566721	50.5276		11.7189	64.9206
	21.7247	1.10794		246.416	449.261		13.8854	46.1076		28.3212	65.7086		1.95865	59.5664		-5.09224	138.195
	14.1208	9.17517		299.952	476.056		18.3376	54.4857		1.55327	93.2096		12.6968	48.3892		1.01744	133.886
	23.5707	9.18595		631.839	705.137		8.28086	35.8196		45.5706	29.0775		54.7246	48.1043		24.8503	13.931
	10.8493	4.06989		565.548	649.252		9.71809	16.6112		48.6414	36.8073		29.4708	27.3829		34.5844	20.1792
	0.489731	8.24349		646.348	1720.62		33.3829	175.731		50.7369	207.688		11.8771	62.3151		11.9979	77.6564
	7.36834	4.19845		685.756	1658.59		30.2169	154.94		52.5234	178.911		24.5295	55.9291		12.8767	88.998
	4.2935	4.20047		269.113	473.258		3.83899	32.3267		30.8649	58.1503		5.30284	71.3711		6.5298	112.335
	1.08263	4.22569		265.901	524.301		1.77458	35.2106		17.0564	83.2165		2.29076	71.8191		10.159	97.7862
		9.28229		505.765	591.583		4.08502	11.063		35.4793	32.055		35.0599	30.5379		25.0217	13.0862
	9.48102	5.44211		542.888	640.969		2.58881	13.3606		32.254	18.9557		60.351	52.1425		9.41793	12.8589
	TNFA			CD163			TLR4			TRIF			CD68			NLRP3
	Non-diabetic	Diabetic		Non-diabetic	Diabetic		Non-diabetic	Diabetic		Non-diabetic	Diabetic		Non-diabetic	Diabetic		Non-diabetic	Diabetic
	9.73605	36.2676		691.552	1513.79		95.6042	132.84		195.221	185.823		1800.52	2976.49		4.02427	27.6801
	23.2298	31.1437		675.477	1593.79		67.65	124.562		134.312	193.201		1749.93	3292.22		2.03095	9.71284
	6.39076	23.4172		1082.51	7128.83		99.1808	147.246		47.77	197.731		2668.97	5397.26		21.8689	22.7696
	20.9219	19.68		1187.18	6875.39		67.3166	141.765		88.1619	191.106		2606.24	5785.84		4.98488	0.762516
	18.2041	7.0629		4144.92	2248.74		152.568	103.112		107.264	161.26		7910	4725.48		3.32168	12.3813
	8.59708	25.3742		3870.68	2247.41		192.056	89.2729		148.802	204.433		6914.86	4511.95		5.82165	10.0561
	21.1289	27.1464		787.202	1916.12		88.7143	157.845		175.517	182.053		1975.06	3516.19		13.2985	13.7968
	23.2519	28.0385		703.674	2000.32		62.9816	128.846		179.295	205.19		1810.57	3373.14		-0.84038	-0.478613
	32.5877	16.8906		1253.82	7771.36		83.7803	170.12		95.1373	185.426		2470.79	5546.55		4.25991	14.5937
	8.09188	22.7038		1244.37	6973.32		95.3114	161.486		59.6511	193.886		2723.18	5460.42		13.0596	16.9194
	14.406	1.61088		3756.97	2219.63		186.464	131.042		103.725	172.698		8143.83	4675.88		12.51	15.0439
	13.2085	15.0215		4219.13	2339.05		159.351	121.604		167.334	168.56		8012.42	5254.21		7.94654	6.92252

## Sheet: figs1
figs1a		wt					Noc4lLKO
	EWAT	1	1.65	1.85	1.8	1.2	0.386891	0.56	0.25	0.6	0.8
	IWAT	2.3	1.9	1.5	1.8	1.3	0.101532	0.04	0.466516	0.8	0.6
	PWAT	1.45	1.65	0.97	1.79	1.2	0.251739	0.53	0.378929	0.4	0.9
figs1b
figs1c	Adipocyte	SVF
	1	1.89978
	0.9	1.7432
	1.09679	1.95343
	0.524815	1.2373
figs1d	Noc4lfl/fl	Noc4lLKO					figs1e			6R
	1	0.048
	1.169	0.0641
	0.974	0.0448								GAPDH
figs1f	Noc4lfl/fl	Noc4lLKO
	1	0.4873
	1.4378	0.8241
	1.539	0.8287
	1.359	0.5037
figs1h
		Noc4lfl/fl												Noc4lLKO
	0	0	0	0	0	0	0	0	0	0	0	0	0	0	0	0	0	0	0	0
	1	1.2	4.4	2.5	3	5.6	4.3	4.8	8.4	2.7	6.9	-0.8	11.3	-0.4	3.7	3.2	4.2	4.8	-0.3	6.5
	2	-3.23887	-7.2	-9.09091	-10.7807	9.44206	6.80851	6.66667	14.0187	0	15.1515	5	16.6667	-0.378788	5.35117	5.61404	6.92042	6.50685	4.20712	10.9589
	3	13.7652	14.8	9.09091	5.20446	13.7339	6.80851	14.7619	18.6916	8.63636	24.6753	8.33333	20.7207	1.13636	11.3712	8.77193	6.92042	8.21918	6.14887	13.0137
	4	16.1943	11.6	11.9835	5.94796	15.4506	16.1702	18.0952	23.8318	12.2727	20.7792	7.5	22.5225	1.89394	13.7124	10.5263	8.65052	12.3288	4.85437	11.3014
	5	18.6235	19.2	13.6364	7.43494	17.5966	16.1702	19.0476	23.3645	14.0909	25.5411	7.08333	29.2793	2.27273	19.0635	12.9825	10.0346	19.863	8.09061	11.6438
	6	19.8381	18.8	10.7438	8.55019	18.0257	16.1702	17.1429	24.7664	13.6364	23.8095	10	23.8739	4.16667	22.0736	15.0877	14.5329	21.9178	12.6214	18.4931
	7	27.5618	20.421	25.3325	14.2483	21.4592	19.1489	22.3809	28.0374	16.3636	24.6753	12.5	23.8739	5.68182	30.1003	19.2982	14.5625	21.9236	12.2356	18.5064
	8	27.5304	24	19.0083	15.6134	22.3176	17.0213	24.7619	27.5701	19.0909	32.0346	17.9167	25.2252	9.84849	33.7793	22.4561	15.9169	33.5617	14.8867	25
	9	28.3401	26.4	20.6612	15.9851	23.176	20.4255	24.7619	29.4393	17.2727	33.7662	17.0833	24.3243	12.5	33.1104	20.7018	15.9169	34.2466	14.5631	28.0822
	10	20.6478	23.2	19.4215	14.4981	24.4635	23.4043	29.5238	33.1776	23.6364	22.8921	13.75	26.1261	11.7424	25.4181	18.9474	16.263	30.137	10.6796	21.9178
	11	23.4818	20.8	22.7273	16.3569	24.0343	20.4255	28.5714	29.9065	21.8182	22.2613	13.3333	23.4234	13.6364	22.7425	20.3509	19.7232	30.8219	13.2686	30.137
	12	24.6964	25.6	23.1405	19.7026	26.1803	22.5532	33.3333	39.2523	25.4546	26.0218	22.5	24.3243	11.3636	21.0702	25.2632	19.7232	34.9315	16.1812	32.1918
	13	29.1498	27.6	23.1405	19.7026	27.0386	22.5532	33.3333	38.785	28.1818	27.0726	22.0833	26.1261	10.6061	29.4314	28.4211	22.8374	35.9589	19.4175	34.2466
	14	33.6032	31.2	26.4463	18.5874	31.3305	27.6596	36.1905	43.4579	34.5455	30.0211	18.3333	23.8739	11.7424	30.7692	34.0351	23.8754	37.3288	17.4757	39.0411
figs1i	Noc4lfl/fl	Noc4lLKO		figs1j	Noc4lfl/fl	Noc4lLKO			Noc4lfl/fl	Noc4lLKO
	1.29	3.24		Liver	1.0657	1.0826		slpeen	0.095	0.1209
	2.2	3.35			1.2196	1.1866			0.0937	0.0896
	1.37	2.96			1.2506	1.0814			0.0926	0.1259
	1.91	1.96			1.1543	1.0562			0.1094	0.1112

## Sheet: figs2
figs2
	Noc4lfl/fl			Noc4lLKO
	2.235	0.08754	0.87066	2.981	2.62899	7.707	0.02086
	0.56376	0.23579	0.20041	0.28293	1.3895	5.892	0.05607
	0.42262	2.747	0.24215	1.9947	0.10029	3.0871	0.5877
	5.5051	0.9688	4.7849	0.09579	0.2455	0.7834	0.2398
	9.867	0.3374	1.67045	2.71802	1.738	0.00849	0.25023
	3.4199	0.07973	0.01265	0.02909	0.92458	1.1887	0
	0.41683	4.1086	0.00495	0.08039	0.01825	0.2642	0.0044
	0.6972	3.755	1.67525	1.1781	0.9924	2.901	0.4804
	7.136	0.28269	5.032	3.143	1.05931	1.6355	0.5461
	0.53917	0.01478	0.9659	0.62138	0.11167	0.01961	0.14246
	0.07742	2.39975	0.1124	0.09497	2.958	0.04109	0.0472
	1.595	1.43093	1.144	0.03992	1.0939	1.59562	0.4074
	4.127	0.04978	2.4342	3.55	0.7257	0.91957	0.30352
	0.2496	0.02415	0.0027	2.173	0.03648	0.59084	0.00256
	0.40433	0.10979	0.02385	0.44442	0.10693	0.08501	0.02995
	1.11283	3.1821	0.9972	0.04298	2.375	0.03031	0.02822
	0.1586	0.06014	2.0967	0.04811	0.63065	0.50914	0.1549
	3.899	0.63854	0.178	2.22474	0.03269	2.867	0.7061
	0.72083	0.02824	0.02657	4.034	0.15487	0.67137	0.21053
	0.7328	0.1434	1.577	4.298	0.0459	0.33309	0.249
	0.73456	1.6414	0.35256	0.03959	1.6958	0.01105	0.4779
	0.27847	0.01655	0.0167	0.75803	2.8349	0.53455	0.0186
	0.03939	0.04619	0.01715	1.02793	2.156	0.02327	0.0487
	3.5191	2.75155	0.5529	3.1396	2.3917	2.3807	0.04786
	2.12046	0.8149	0.1054	2.34275	1.24654	0.58402	0.4318
	0.12506	1.0426	0.1322	3.07073	3.29244	3.693	0.50396
	0.79133	2.09984	1.496	12.575	0.76205	7.608	1.9866
	2.3838	1.78114	0.7683	11.729	6.2153	7.888	1.4222
	0.52963	3.748	0.50527	6.535	7.89	8.573	0.717
	2.4488	4.334	2.6511	9.471	4.3583	8.712	0.05609
	6.86053	3.608	2.515	3.093	3.3344	6.9897	0.04317
	3.5088	4.132	3.757	3.7134	7.9185	7.71585	1.0765
	4.188	2.451	0.83386	0.15965	4.7455	4.362	4.796
	6.925	1.4659	5.362	3.35754	5.886	2.23263	1.1988
	8.547	1.2005	0.2672	4.046	0.56665	0.01513	0.11876
	11.744	3.505	1.8059	5.61	0.21311	0.46277	0.03916
	12.643	3.5812	8.246	0.79326	1.53072	0.953	0.01613
	14.608	3.557	6.862	1.0196	0.04924	0.21117	1.096
	14.89	0.3945	3.8565	3.71978	2.31814	1.7679	1.2023
	15.378	4.454	1.8898	9.143	2.826	6.175	0.6687
	9.772	5.2959	1.84405	12.368	0.1298	1.62999	0.2497
	3.7211	0.46089	0.34775	7.908	0.70598	11.482	0.02342
	1.14096	1.02279	0.79736	3.8812	4.63	5.673	0.39603
	0.7692	0.1933	3.29	1.09482	1.4072	2.944	0.698

## Sheet: figs3
figs3a	WT	LOE
	1	10.7844
	2.03563	11.3321
	0.904302	8.45309
figs3b		Noc4lfl/fl			Noc4lLOE
	0	253.8	252	252	241.2	235.8	239.4
	15	500.4	442.8	471.6	507.6	498.6	439.2
	30	496.8	500.4	498.6	541.8	568.8	369
	60	487.8	478.8	482.4	428.4	561.6	358.2
	90	426.6	520.2	471.6	322.2	388.8	298.8
	120	369	450	464.4	277.2	351	239.4
figs3c		WT											LOE
	0	100	100	100	100	100	100	100	100	100	100	100	100	100	100	100	100	100	100	100	100	100	100
	15	91.1504	82.906	71.4286	68.421	93.6709	80.5369	54.1667	48.9655	61.4865	41.7219	62.9032	76.2431	47.0588	50.7143	53.2374	84.8214	61.2245	60.1191	70.1219	67.6056	49.1018	72.8571
	30	64.6018	66.6667	52.6786	46.6165	74.6835	48.3222	43.0556	44.1379	45.946	39.7351	50	35.9116	33.5294	40	44.6043	44.2857	46.2585	40.4762	47.561	57.0423	41.3174	48.5714
	60	53.9823	59.8291	50	36.0902	0	39.5973	37.5	29.6552	27.7027	27.1523	34.6774	17.1271	16.6667	31.4286	39.5683	61.6071	38.0952	30.9524	40.8537	54.2253	28.7425	30.7143
	120	71.6814	70.0855	72.3214	56.391	105.063	40.2685	65.2778	44.1379	40.5405	31.1258	50.8064	23.2044	33.3333	60	61.1511	86.6071	42.1769	44.6429	56.7073	52.1127	38.3233	34.2857

[truncated: 2 more sheets: figs4, figs5]
